# Supplementary material for: An atlas of transcriptional, chromatin accessibility, and surface marker changes in human mesoderm development
Source: Sci Data. 2016 Dec 20;3:160109. doi: 10.1038/sdata.2016.109 (PMC5170597; doi:10.1038/sdata.2016.109)
Supplement: Supplementary file 1 [file sdata2016109-isa1.zip]

Archive with 6 entries (6 files):
- i_Investigation.txt
- s_study_Kundaje.txt
- a_bulkRNA_Kundaje.txt
- a_singlecell_Kundaje.txt
- a_ATAC_Kundaje.txt
- a_markers_Kundaje.txt
