# Supplementary material for: An atlas of transcriptional, chromatin accessibility, and surface marker changes in human mesoderm development
Source: Sci Data. 2016 Dec 20;3:160109. doi: 10.1038/sdata.2016.109 (PMC5170597; doi:10.1038/sdata.2016.109)
Supplement: Supplementary file 1 [file sdata2016109-isa1.zip › i_Investigation.txt]

# Investigation File generated for Scientific Data with Investigation File Authoring Tool version 0.1.0 on 03/11/2016 - This metadata file is CC0
ONTOLOGY SOURCE REFERENCE
Term Source Name	NCBITAXON	UBERON	BTO	OBI	ERO
Term Source File	http://data.bioontology.org/ontologies/NCBITAXON	http://data.bioontology.org/ontologies/UBERON	http://data.bioontology.org/ontologies/BTO	http://data.bioontology.org/ontologies/OBI	http://data.bioontology.org/ontologies/ERO
Term Source Version	2016AA	releases/2014-06-15	unknown	2014-08-18	
Term Source Description	National Center for Biotechnology Information (NCBI) Organismal Classification	Uber Anatomy Ontology	BRENDA Tissue and Enzyme Source Ontology	Ontology for Biomedical Investigations	Eagle-I Research Resource Ontology
INVESTIGATION
Investigation Identifier
Investigation Title
Investigation Description
Investigation Submission Date
Investigation Public Release Date
INVESTIGATION PUBLICATIONS
Investigation PubMed ID
Investigation Publication DOI
Investigation Publication Author List
Investigation Publication Title
Investigation Publication Status
Investigation Publication Status Term Accession Number
Investigation Publication Status Term Source REF
INVESTIGATION CONTACTS
Investigation Person Last Name
Investigation Person Mid Initials
Investigation Person First Name
Investigation Person Address
Investigation Person Phone
Investigation Person Fax
Investigation Person Email
Investigation Person Affiliation
Investigation Person Roles
Investigation Person Roles Term Accession Number
Investigation Person Roles Term Source REF
STUDY
Study Identifier	10.1038/sdata.2016.109
Study Title	An atlas of transcriptional, chromatin accessibility, and surface marker changes in human mesoderm development
Study Submission Date	02/08/2016
Study Public Release Date	20/12/2016
Study Description	http://www.nature.com/articles/sdata2016109#abstract
Study File Name	s_study_Kundaje.txt
Comment[Subject Keywords]	//;//;//;//
Comment[Manuscript Licence]	CC BY-4.0
Comment[Experimental Metadata Licence]	CC0
Comment[Supplementary Information File Name]	
Comment[Supplementary Information File Type]	x-zip-compressed
Comment[Supplementary Information File URL]	http://www.nature.com/articles/sdata2016109#supplementary-information
Comment[Data Repository]	NCBI Sequence Read Archive;Gene Expression Omnibus;figshare;figshare;figshare
Comment[Data Record Accession]	SRP073808;GSE85066;doi:10.6084/m9.figshare.3842835;doi:10.6084/m9.figshare.3507167.v2;doi:10.6084/m9.figshare.3505817.v3
Comment[Data Record URI]	https://www.ncbi.nlm.nih.gov/sra/?term=SRP073808;https://www.ncbi.nlm.nih.gov/geo/query/acc.cgi?acc=GSE85066;https://dx.doi.org/10.6084/m9.figshare.3842835;https://dx.doi.org/10.6084/m9.figshare.3507167.v2;https://dx.doi.org/10.6084/m9.figshare.3505817.v3
STUDY DESIGN DESCRIPTORS
Study Design Type	cell type comparison design	cell differentiation design	organism development design
Study Design Type Term Accession Number	OBI:0001411	OBI:0001429	OBI:0001328
Study Design Type Term Source REF	OBI	OBI	OBI
STUDY PUBLICATIONS
Study PubMed ID	""
Study Publication DOI	doi:10.1016/j.cell.2016.06.011
Study Publication Author List	""
Study Publication Title	""
Study Publication Status	published
Study Publication Status Term Accession Number	
Study Publication Status Term Source REF	
STUDY FACTORS
Study Factor Name	tissue	cell
Study Factor Type	tissue	cell line
Study Factor Type Term Accession Number	UBERON:0000479	CLO:0000031
Study Factor Type Term Source REF	OBI	OBI
STUDY ASSAYS
Study Assay Measurement Type	transcription profiling assay	single-cell gene expression analysis	assay for transposase-accessible chromatin using sequencing	cell phenotyping
Study Assay Measurement Type Term Accession Number	OBI:0000424	ERO:0001564	OBI:0002039	ERO:0001241
Study Assay Measurement Type Term Source REF	OBI	ERO	OBI	ERO
Study Assay Technology Type	RNA-seq assay	RNA sequencing	next generation DNA sequencing	flow cytometry assay
Study Assay Technology Type Term Accession Number	OBI:0001271	OBI:0001177	ERO:0001183	OBI:0000916
Study Assay Technology Type Term Source REF	OBI	OBI	ERO	OBI
Study Assay Technology Platform	""	""	""	""
Study Assay File Name	a_bulkRNA_Kundaje.txt	a_singlecell_Kundaje.txt	a_ATAC_Kundaje.txt	a_markers_Kundaje.txt
STUDY PROTOCOLS
Study Protocol Name	ATAC-seq	Bulk-population RNA-seq	Single-cell RNA-seq	High-throughput surface marker screening	Differentiation	RNA extraction, library preparation and sequencing	Quantification and processing	Single-cell capture	Library preparation and sequencing	Nuclei isolation	Surface marker screening
Study Protocol Type	assay for transposase-accessible chromatin using sequencing	RNA sequencing	single-cell gene expression analysis	flow cytometry assay	stem cell differentiation study	RNA extraction	information processor function	single-cell gene expression analysis	library preparation	extraction	flow cytometry assay
Study Protocol Type Term Accession Number	OBI:0002039	OBI:0001177	ERO:0001564	OBI:0000916	ERO:0002011	OBI:0666666	OBI:0000392	ERO:0001564	OBI:0000711	OBI:0302884	OBI:0000916
Study Protocol Type Term Source REF	OBI	OBI	ERO	OBI	ERO	OBI	OBI	ERO	OBI	OBI	OBI
Study Protocol Description											
Study Protocol URI	""	""	""	""	""	""	""	""	""	""	""
Study Protocol Version											
Study Protocol Parameters Name	""	""	""	""	""	""	""	""	""	""	""
Study Protocol Parameters Name Term Accession Number	""	""	""	""	""	""	""	""	""	""	""
Study Protocol Parameters Name Term Source REF	""	""	""	""	""	""	""	""	""	""	""
Study Protocol Components Name	""	""	""	""	""	""	""	""	""	""	""
Study Protocol Components Type	""	""	""	""	""	""	""	""	""	""	""
Study Protocol Components Type Term Accession Number	""	""	""	""	""	""	""	""	""	""	""
Study Protocol Components Type Term Source REF	""	""	""	""	""	""	""	""	""	""	""
STUDY CONTACTS
Study Person Last Name	Koh	Sinha	Barkal	Morganti	Chen	Weissman	Ang	Kundaje	Loh
Study Person First Name	Pang Wei	Rahul	Amira A.	Rachel M.	Angela	Irving L.	Lay Teng	Anshul	Kyle M.
Study Person Mid Initials									
Study Person Email	""	sinhar@stanford.edu	""	""	""	""	""	akundaje@stanford.edu	""
Study Person Phone									
Study Person Fax									
Study Person Address									
Study Person Affiliation	Department of Genetics and Department of Computer Science, Stanford University, Stanford, California 94305, USA	Department of Developmental Biology, Institute for Stem Cell Biology and Regenerative Medicine, Ludwig Center for Cancer Stem Cell Biology and Medicine, Stanford University School of Medicine, Stanford, California 94305, USA	Department of Developmental Biology, Institute for Stem Cell Biology and Regenerative Medicine, Ludwig Center for Cancer Stem Cell Biology and Medicine, Stanford University School of Medicine, Stanford, California 94305, USA	Department of Developmental Biology, Institute for Stem Cell Biology and Regenerative Medicine, Ludwig Center for Cancer Stem Cell Biology and Medicine, Stanford University School of Medicine, Stanford, California 94305, USA	Department of Developmental Biology, Institute for Stem Cell Biology and Regenerative Medicine, Ludwig Center for Cancer Stem Cell Biology and Medicine, Stanford University School of Medicine, Stanford, California 94305, USA	Department of Developmental Biology, Institute for Stem Cell Biology and Regenerative Medicine, Ludwig Center for Cancer Stem Cell Biology and Medicine, Stanford University School of Medicine, Stanford, California 94305, USA	Stem Cell & Regenerative Biology Group, Genome Institute of Singapore, A*STAR, Singapore 138672, Singapore	Department of Genetics and Department of Computer Science, Stanford University, Stanford, California 94305, USA	Department of Developmental Biology, Institute for Stem Cell Biology and Regenerative Medicine, Ludwig Center for Cancer Stem Cell Biology and Medicine, Stanford University School of Medicine, Stanford, California 94305, USA
Study Person Roles									
Study Person Roles Term Accession Number									
Study Person Roles Term Source REF									
Comment[Study Person ORCID]									
Comment[Funder]									
Comment[FundRef ID]									
Comment[Funder Term Source REF]									
Comment[Grant Identifier]									
