# Supplementary material for: An atlas of transcriptional, chromatin accessibility, and surface marker changes in human mesoderm development
Source: Sci Data. 2016 Dec 20;3:160109. doi: 10.1038/sdata.2016.109 (PMC5170597; doi:10.1038/sdata.2016.109)
Supplement: Supplementary file 1 [file sdata2016109-isa1.zip › s_study_Kundaje.txt]

Source Name	Characteristics[organism]	Term Source REF	Term Accession Number	Characteristics[organism part]	Term Source REF	Term Accession Number	Characteristics[cell line]	Term Source REF	Term Accession Number	Protocol REF	Sample Name	Factor Value[tissue]	Factor Value[cell]
D0 hESC	Homo sapiens	NCBITAXON	NCBITaxon:9606				embryonic stem cell	BTO	BTO:0001086	ATAC-seq	H7_hESC_ATAC1		embryonic stem cell
D0 hESC	Homo sapiens	NCBITAXON	NCBITaxon:9606				embryonic stem cell	BTO	BTO:0001086	ATAC-seq	H7_hESC_ATAC2		embryonic stem cell
D0 hESC	Homo sapiens	NCBITAXON	NCBITaxon:9606				embryonic stem cell	BTO	BTO:0001086	Bulk-population RNA-seq	H7hESC_1		embryonic stem cell
D0 hESC	Homo sapiens	NCBITAXON	NCBITaxon:9606				embryonic stem cell	BTO	BTO:0001086	Bulk-population RNA-seq	H7hESC_2		embryonic stem cell
D0 hESC	Homo sapiens	NCBITAXON	NCBITaxon:9606				embryonic stem cell	BTO	BTO:0001086	Bulk-population RNA-seq	H7hESC_3		embryonic stem cell
D0 hESC	Homo sapiens	NCBITAXON	NCBITaxon:9606				embryonic stem cell	BTO	BTO:0001086	Bulk-population RNA-seq	H7Trzl		embryonic stem cell
D0 hESC	Homo sapiens	NCBITAXON	NCBITaxon:9606				embryonic stem cell	BTO	BTO:0001086	Single-cell RNA-seq	SRS1411195		multiple
D0 hESC	Homo sapiens	NCBITAXON	NCBITaxon:9606				embryonic stem cell	BTO	BTO:0001086	High-throughput surface marker screening	H7 hESC		embryonic stem cell
D1 Anterior Primitive Streak	Homo sapiens	NCBITAXON	NCBITaxon:9606	primitive streak	UBERON	UBERON:0004341				ATAC-seq	APS_ATAC3	primitive streak
D1 Anterior Primitive Streak	Homo sapiens	NCBITAXON	NCBITaxon:9606	primitive streak	UBERON	UBERON:0004341				ATAC-seq	APS_ATAC4	primitive streak
D1 Anterior Primitive Streak	Homo sapiens	NCBITAXON	NCBITaxon:9606	primitive streak	UBERON	UBERON:0004341				Bulk-population RNA-seq	APS_1	primitive streak
D1 Anterior Primitive Streak	Homo sapiens	NCBITAXON	NCBITaxon:9606	primitive streak	UBERON	UBERON:0004341				Bulk-population RNA-seq	APS_2	primitive streak
D1 Anterior Primitive Streak	Homo sapiens	NCBITAXON	NCBITaxon:9606	primitive streak	UBERON	UBERON:0004341				Bulk-population RNA-seq	APS_3	primitive streak
D1 Anterior Primitive Streak	Homo sapiens	NCBITAXON	NCBITaxon:9606	primitive streak	UBERON	UBERON:0004341				Single-cell RNA-seq	SRS1411195		multiple
D1 Anterior Primitive Streak	Homo sapiens	NCBITAXON	NCBITaxon:9606	primitive streak	UBERON	UBERON:0004341				High-throughput surface marker screening	Ant Primitive Streak	primitive streak
D1 Mid Primitive Streak	Homo sapiens	NCBITAXON	NCBITaxon:9606	primitive streak	UBERON	UBERON:0004341				ATAC-seq	MPS_ATAC5	primitive streak
D1 Mid Primitive Streak	Homo sapiens	NCBITAXON	NCBITaxon:9606	primitive streak	UBERON	UBERON:0004341				ATAC-seq	MPS_ATAC6	primitive streak
D1 Mid Primitive Streak	Homo sapiens	NCBITAXON	NCBITaxon:9606	primitive streak	UBERON	UBERON:0004341				Bulk-population RNA-seq	MPS_1	primitive streak
D1 Mid Primitive Streak	Homo sapiens	NCBITAXON	NCBITaxon:9606	primitive streak	UBERON	UBERON:0004341				Bulk-population RNA-seq	MPS_2	primitive streak
D1 Mid Primitive Streak	Homo sapiens	NCBITAXON	NCBITaxon:9606	primitive streak	UBERON	UBERON:0004341				Bulk-population RNA-seq	MPS_3	primitive streak
D1 Mid Primitive Streak	Homo sapiens	NCBITAXON	NCBITaxon:9606	primitive streak	UBERON	UBERON:0004341				Bulk-population RNA-seq	MPS_4	primitive streak
D1 Mid Primitive Streak	Homo sapiens	NCBITAXON	NCBITaxon:9606	primitive streak	UBERON	UBERON:0004341				Single-cell RNA-seq	SRS1411195		multiple
D2 DLL1_minus Paraxial Mesoderm	Homo sapiens	NCBITAXON	NCBITaxon:9606	paraxial mesoderm	UBERON	UBERON:0003077				Bulk-population RNA-seq	DLL1nD2nonPXM_1	paraxial mesoderm
D2 DLL1_minus Paraxial Mesoderm	Homo sapiens	NCBITAXON	NCBITaxon:9606	paraxial mesoderm	UBERON	UBERON:0003077				Bulk-population RNA-seq	DLL1nD2nonPXM_2	paraxial mesoderm
D2 DLL1_plus Paraxial Mesoderm	Homo sapiens	NCBITAXON	NCBITaxon:9606	paraxial mesoderm	UBERON	UBERON:0003077				ATAC-seq	DLL1pPXm_ATAC7	paraxial mesoderm
D2 DLL1_plus Paraxial Mesoderm	Homo sapiens	NCBITAXON	NCBITaxon:9606	paraxial mesoderm	UBERON	UBERON:0003077				ATAC-seq	DLL1pPXm_ATAC8	paraxial mesoderm
D2 DLL1_plus Paraxial Mesoderm	Homo sapiens	NCBITAXON	NCBITaxon:9606	paraxial mesoderm	UBERON	UBERON:0003077				Bulk-population RNA-seq	DLL1pPXM_3	paraxial mesoderm
D2 DLL1_plus Paraxial Mesoderm	Homo sapiens	NCBITAXON	NCBITaxon:9606	paraxial mesoderm	UBERON	UBERON:0003077				Single-cell RNA-seq	SRS1411195		multiple
D2 DLL1_plus Paraxial Mesoderm	Homo sapiens	NCBITAXON	NCBITaxon:9606	paraxial mesoderm	UBERON	UBERON:0003077				Bulk-population RNA-seq	DLLpPXM_1	paraxial mesoderm
D2 DLL1_plus Paraxial Mesoderm	Homo sapiens	NCBITAXON	NCBITaxon:9606	paraxial mesoderm	UBERON	UBERON:0003077				Bulk-population RNA-seq	DLL1pPXM_2	paraxial mesoderm
D2 Lateral Mesoderm	Homo sapiens	NCBITAXON	NCBITaxon:9606	lateral plate mesoderm	UBERON	UBERON:0003081				ATAC-seq	D2Ltm_ATAC10	lateral plate mesoderm
D2 Lateral Mesoderm	Homo sapiens	NCBITAXON	NCBITaxon:9606	lateral plate mesoderm	UBERON	UBERON:0003081				ATAC-seq	D2Ltm_ATAC9	lateral plate mesoderm
D2 Lateral Mesoderm	Homo sapiens	NCBITAXON	NCBITaxon:9606	lateral plate mesoderm	UBERON	UBERON:0003081				Bulk-population RNA-seq	D2LtM_1	lateral plate mesoderm
D2 Lateral Mesoderm	Homo sapiens	NCBITAXON	NCBITaxon:9606	lateral plate mesoderm	UBERON	UBERON:0003081				Bulk-population RNA-seq	D2LtM_2	lateral plate mesoderm
D2 Lateral Mesoderm	Homo sapiens	NCBITAXON	NCBITaxon:9606	lateral plate mesoderm	UBERON	UBERON:0003081				Single-cell RNA-seq	SRS1411195		multiple
D2 Paraxial Mesoderm	Homo sapiens	NCBITAXON	NCBITaxon:9606	paraxial mesoderm	UBERON	UBERON:0003077				High-throughput surface marker screening	Paraxial Mesoderm	paraxial mesoderm
D2.25 Somitomeres	Homo sapiens	NCBITAXON	NCBITaxon:9606	somite	UBERON	UBERON:0002329				ATAC-seq	Smtmrs_ATAC21	somite
D2.25 Somitomeres	Homo sapiens	NCBITAXON	NCBITaxon:9606	somite	UBERON	UBERON:0002329				ATAC-seq	Smtmrs_ATAC22	somite
D2.25 Somitomeres	Homo sapiens	NCBITAXON	NCBITaxon:9606	somite	UBERON	UBERON:0002329				Single-cell RNA-seq	SRS1411195		multiple
D3 Cardiac Mesoderm	Homo sapiens	NCBITAXON	NCBITaxon:9606	cardiogenic mesoderm	UBERON	UBERON:6005541				High-throughput surface marker screening	Cardiac Mesoderm	cardiogenic mesoderm
D3 Early Somite	Homo sapiens	NCBITAXON	NCBITaxon:9606	somite	UBERON	UBERON:0002329				ATAC-seq	ESMT_ATAC13	somite
D3 Early Somite	Homo sapiens	NCBITAXON	NCBITaxon:9606	somite	UBERON	UBERON:0002329				ATAC-seq	ESMT_ATAC14	somite
D3 Early Somite	Homo sapiens	NCBITAXON	NCBITaxon:9606	somite	UBERON	UBERON:0002329				Bulk-population RNA-seq	Smt_1	somite
D3 Early Somite	Homo sapiens	NCBITAXON	NCBITaxon:9606	somite	UBERON	UBERON:0002329				Bulk-population RNA-seq	Smt_2	somite
D3 Early Somite	Homo sapiens	NCBITAXON	NCBITaxon:9606	somite	UBERON	UBERON:0002329				Bulk-population RNA-seq	D3EarlySmt_1	somite
D3 Early Somite	Homo sapiens	NCBITAXON	NCBITaxon:9606	somite	UBERON	UBERON:0002329				Bulk-population RNA-seq	D3EarlySmt_2	somite
D3 Early Somite	Homo sapiens	NCBITAXON	NCBITaxon:9606	somite	UBERON	UBERON:0002329				Single-cell RNA-seq	SRS1411195		multiple
D3 Early Somite	Homo sapiens	NCBITAXON	NCBITaxon:9606	somite	UBERON	UBERON:0002329				Bulk-population RNA-seq	Smt_4	somite
D3 Early Somite	Homo sapiens	NCBITAXON	NCBITaxon:9606	somite	UBERON	UBERON:0002329				Bulk-population RNA-seq	Smt_3	somite
D3 Early Somite	Homo sapiens	NCBITAXON	NCBITaxon:9606	somite	UBERON	UBERON:0002329				High-throughput surface marker screening	Early Somite	somite
D3 GARP_plus Cardiac Mesoderm	Homo sapiens	NCBITAXON	NCBITaxon:9606	cardiogenic mesoderm	UBERON	UBERON:6005541				ATAC-seq	D3CrdcM_ATAC15	cardiogenic mesoderm
D3 GARP_plus Cardiac Mesoderm	Homo sapiens	NCBITAXON	NCBITaxon:9606	cardiogenic mesoderm	UBERON	UBERON:6005541				ATAC-seq	D3CrdcM_ATAC16	cardiogenic mesoderm
D3 GARP_plus Cardiac Mesoderm	Homo sapiens	NCBITAXON	NCBITaxon:9606	cardiogenic mesoderm	UBERON	UBERON:6005541				Bulk-population RNA-seq	D3GARPpCrdcM_1	cardiogenic mesoderm
D3 GARP_plus Cardiac Mesoderm	Homo sapiens	NCBITAXON	NCBITaxon:9606	cardiogenic mesoderm	UBERON	UBERON:6005541				Bulk-population RNA-seq	D3GARPpCrdcM_2	cardiogenic mesoderm
D3 GARP_plus Cardiac Mesoderm	Homo sapiens	NCBITAXON	NCBITaxon:9606	cardiogenic mesoderm	UBERON	UBERON:6005541				Single-cell RNA-seq	SRS1411195		multiple
D5 Dermomyotome	Homo sapiens	NCBITAXON	NCBITaxon:9606	dermomyotome	UBERON	UBERON:0004290				ATAC-seq	Drmmtm_ATAC19	dermomyotome
D5 Dermomyotome	Homo sapiens	NCBITAXON	NCBITaxon:9606	dermomyotome	UBERON	UBERON:0004290				ATAC-seq	Drmmtm_ATAC20	dermomyotome
D5 Dermomyotome	Homo sapiens	NCBITAXON	NCBITaxon:9606	dermomyotome	UBERON	UBERON:0004290				Bulk-population RNA-seq	Drmmtm_1	dermomyotome
D5 Dermomyotome	Homo sapiens	NCBITAXON	NCBITaxon:9606	dermomyotome	UBERON	UBERON:0004290				Bulk-population RNA-seq	Drmmtm_2	dermomyotome
D5 Dermomyotome	Homo sapiens	NCBITAXON	NCBITaxon:9606	dermomyotome	UBERON	UBERON:0004290				Bulk-population RNA-seq	D5CentralDrmmtm	dermomyotome
D5 Dermomyotome	Homo sapiens	NCBITAXON	NCBITaxon:9606	dermomyotome	UBERON	UBERON:0004290				Single-cell RNA-seq	SRS1411195		multiple
D5 Dermomyotome	Homo sapiens	NCBITAXON	NCBITaxon:9606	dermomyotome	UBERON	UBERON:0004290				Bulk-population RNA-seq	Drmmtm_3	dermomyotome
D5 Dermomyotome	Homo sapiens	NCBITAXON	NCBITaxon:9606	dermomyotome	UBERON	UBERON:0004290				High-throughput surface marker screening	Dermomyotome	dermomyotome
D6 PDGFRA_plus Sclerotome	Homo sapiens	NCBITAXON	NCBITaxon:9606	sclerotome	UBERON	UBERON:0003089				ATAC-seq	D6Sclrtm_ATAC11	sclerotome
D6 PDGFRA_plus Sclerotome	Homo sapiens	NCBITAXON	NCBITaxon:9606	sclerotome	UBERON	UBERON:0003089				ATAC-seq	D6Sclrtm_ATAC12	sclerotome
D6 PDGFRA_plus Sclerotome	Homo sapiens	NCBITAXON	NCBITaxon:9606	sclerotome	UBERON	UBERON:0003089				Bulk-population RNA-seq	Sclrtm_1	sclerotome
D6 PDGFRA_plus Sclerotome	Homo sapiens	NCBITAXON	NCBITaxon:9606	sclerotome	UBERON	UBERON:0003089				Bulk-population RNA-seq	Sclrtm_2	sclerotome
D6 PDGFRA_plus Sclerotome	Homo sapiens	NCBITAXON	NCBITaxon:9606	sclerotome	UBERON	UBERON:0003089				Bulk-population RNA-seq	D6PDGFRApSclrtm_1	sclerotome
D6 PDGFRA_plus Sclerotome	Homo sapiens	NCBITAXON	NCBITaxon:9606	sclerotome	UBERON	UBERON:0003089				Single-cell RNA-seq	SRS1411195		multiple
D6 Sclerotome	Homo sapiens	NCBITAXON	NCBITaxon:9606	sclerotome	UBERON	UBERON:0003089				High-throughput surface marker screening	Sclerotome	sclerotome
