# Supplementary material for: An atlas of transcriptional, chromatin accessibility, and surface marker changes in human mesoderm development
Source: Sci Data. 2016 Dec 20;3:160109. doi: 10.1038/sdata.2016.109 (PMC5170597; doi:10.1038/sdata.2016.109)
Supplement: Supplementary file 1 [file sdata2016109-isa1.zip › a_bulkRNA_Kundaje.txt]

Sample Name	Protocol REF	Protocol REF	Comment[batch]	Assay Name	Raw Data File	Comment[Data Repository]	Comment[Data Record Accession]	Comment[Data Record URI]	Protocol REF	Derived Data File	Comment[Data Repository]	Comment[Data Record Accession]	Comment[Data Record URI]	Protocol REF	Derived Data File	Comment[Data Repository]	Comment[Data Record Accession]	Comment[Data Record URI]	Factor Value[tissue]	Factor Value[cell]
H7hESC_1		RNA extraction, library preparation and sequencing	1	SRR3439477	SRR3439477	NCBI Sequence Read Archive	SRX1725562	https://www.ncbi.nlm.nih.gov/sra/SRX1725562	Quantification and processing	GSM2257301	Gene Expression Omnibus	GSE85066	https://www.ncbi.nlm.nih.gov/geo/query/acc.cgi?acc=GSE85066	Quantification and processing	SD_bulkRNA_DE_annotated.csv	figshare	doi:10.6084/m9.figshare.3842835	https://dx.doi.org/10.6084/m9.figshare.3842835		embryonic stem cell
H7hESC_2		RNA extraction, library preparation and sequencing	1	SRR3439478	SRR3439478	NCBI Sequence Read Archive	SRX1725562	https://www.ncbi.nlm.nih.gov/sra/SRX1725562	Quantification and processing	GSM2257301	Gene Expression Omnibus	GSE85066	https://www.ncbi.nlm.nih.gov/geo/query/acc.cgi?acc=GSE85066	Quantification and processing	SD_bulkRNA_DE_annotated.csv	figshare	doi:10.6084/m9.figshare.3842835	https://dx.doi.org/10.6084/m9.figshare.3842835		embryonic stem cell
H7hESC_3		RNA extraction, library preparation and sequencing	1	SRR3439480	SRR3439480	NCBI Sequence Read Archive	SRX1725562	https://www.ncbi.nlm.nih.gov/sra/SRX1725562	Quantification and processing	GSM2257301	Gene Expression Omnibus	GSE85066	https://www.ncbi.nlm.nih.gov/geo/query/acc.cgi?acc=GSE85066	Quantification and processing	SD_bulkRNA_DE_annotated.csv	figshare	doi:10.6084/m9.figshare.3842835	https://dx.doi.org/10.6084/m9.figshare.3842835		embryonic stem cell
H7Trzl		RNA extraction, library preparation and sequencing	3	SRR3439481	SRR3439481	NCBI Sequence Read Archive	SRX1725562	https://www.ncbi.nlm.nih.gov/sra/SRX1725562	Quantification and processing	GSM2257301	Gene Expression Omnibus	GSE85066	https://www.ncbi.nlm.nih.gov/geo/query/acc.cgi?acc=GSE85066	Quantification and processing	SD_bulkRNA_DE_annotated.csv	figshare	doi:10.6084/m9.figshare.3842835	https://dx.doi.org/10.6084/m9.figshare.3842835		embryonic stem cell
APS_1	Differentiation	RNA extraction, library preparation and sequencing	1	SRR3439429	SRR3439429	NCBI Sequence Read Archive	SRX1725577	https://www.ncbi.nlm.nih.gov/sra/SRX1725577	Quantification and processing	GSM2257301	Gene Expression Omnibus	GSE85066	https://www.ncbi.nlm.nih.gov/geo/query/acc.cgi?acc=GSE85066	Quantification and processing	SD_bulkRNA_DE_annotated.csv	figshare	doi:10.6084/m9.figshare.3842835	https://dx.doi.org/10.6084/m9.figshare.3842835	primitive streak
APS_2	Differentiation	RNA extraction, library preparation and sequencing	1	SRR3439430	SRR3439430	NCBI Sequence Read Archive	SRX1725577	https://www.ncbi.nlm.nih.gov/sra/SRX1725577	Quantification and processing	GSM2257301	Gene Expression Omnibus	GSE85066	https://www.ncbi.nlm.nih.gov/geo/query/acc.cgi?acc=GSE85066	Quantification and processing	SD_bulkRNA_DE_annotated.csv	figshare	doi:10.6084/m9.figshare.3842835	https://dx.doi.org/10.6084/m9.figshare.3842835	primitive streak
APS_3	Differentiation	RNA extraction, library preparation and sequencing	3	SRR3439431	SRR3439431	NCBI Sequence Read Archive	SRX1725577	https://www.ncbi.nlm.nih.gov/sra/SRX1725577	Quantification and processing	GSM2257301	Gene Expression Omnibus	GSE85066	https://www.ncbi.nlm.nih.gov/geo/query/acc.cgi?acc=GSE85066	Quantification and processing	SD_bulkRNA_DE_annotated.csv	figshare	doi:10.6084/m9.figshare.3842835	https://dx.doi.org/10.6084/m9.figshare.3842835	primitive streak
MPS_1	Differentiation	RNA extraction, library preparation and sequencing	1	SRR3439482	SRR3439482	NCBI Sequence Read Archive	SRX1725643	https://www.ncbi.nlm.nih.gov/sra/SRX1725643	Quantification and processing	GSM2257301	Gene Expression Omnibus	GSE85066	https://www.ncbi.nlm.nih.gov/geo/query/acc.cgi?acc=GSE85066	Quantification and processing	SD_bulkRNA_DE_annotated.csv	figshare	doi:10.6084/m9.figshare.3842835	https://dx.doi.org/10.6084/m9.figshare.3842835	primitive streak
MPS_2	Differentiation	RNA extraction, library preparation and sequencing	1	SRR3439485	SRR3439485	NCBI Sequence Read Archive	SRX1725643	https://www.ncbi.nlm.nih.gov/sra/SRX1725643	Quantification and processing	GSM2257301	Gene Expression Omnibus	GSE85066	https://www.ncbi.nlm.nih.gov/geo/query/acc.cgi?acc=GSE85066	Quantification and processing	SD_bulkRNA_DE_annotated.csv	figshare	doi:10.6084/m9.figshare.3842835	https://dx.doi.org/10.6084/m9.figshare.3842835	primitive streak
MPS_3	Differentiation	RNA extraction, library preparation and sequencing	3	SRR3439486	SRR3439486	NCBI Sequence Read Archive	SRX1725643	https://www.ncbi.nlm.nih.gov/sra/SRX1725643	Quantification and processing	GSM2257301	Gene Expression Omnibus	GSE85066	https://www.ncbi.nlm.nih.gov/geo/query/acc.cgi?acc=GSE85066	Quantification and processing	SD_bulkRNA_DE_annotated.csv	figshare	doi:10.6084/m9.figshare.3842835	https://dx.doi.org/10.6084/m9.figshare.3842835	primitive streak
MPS_4	Differentiation	RNA extraction, library preparation and sequencing	3	SRR3439487	SRR3439487	NCBI Sequence Read Archive	SRX1725643	https://www.ncbi.nlm.nih.gov/sra/SRX1725643	Quantification and processing	GSM2257301	Gene Expression Omnibus	GSE85066	https://www.ncbi.nlm.nih.gov/geo/query/acc.cgi?acc=GSE85066	Quantification and processing	SD_bulkRNA_DE_annotated.csv	figshare	doi:10.6084/m9.figshare.3842835	https://dx.doi.org/10.6084/m9.figshare.3842835	primitive streak
DLL1nD2nonPXM_1	Differentiation	RNA extraction, library preparation and sequencing	2	SRR3439468	SRR3439468	NCBI Sequence Read Archive	SRX1725687	https://www.ncbi.nlm.nih.gov/sra/SRX1725687	Quantification and processing	GSM2257301	Gene Expression Omnibus	GSE85066	https://www.ncbi.nlm.nih.gov/geo/query/acc.cgi?acc=GSE85066	Quantification and processing	SD_bulkRNA_DE_annotated.csv	figshare	doi:10.6084/m9.figshare.3842835	https://dx.doi.org/10.6084/m9.figshare.3842835	paraxial mesoderm
DLL1nD2nonPXM_2	Differentiation	RNA extraction, library preparation and sequencing	2	SRR3439469	SRR3439469	NCBI Sequence Read Archive	SRX1725687	https://www.ncbi.nlm.nih.gov/sra/SRX1725687	Quantification and processing	GSM2257301	Gene Expression Omnibus	GSE85066	https://www.ncbi.nlm.nih.gov/geo/query/acc.cgi?acc=GSE85066	Quantification and processing	SD_bulkRNA_DE_annotated.csv	figshare	doi:10.6084/m9.figshare.3842835	https://dx.doi.org/10.6084/m9.figshare.3842835	paraxial mesoderm
DLL1pPXM_3	Differentiation	RNA extraction, library preparation and sequencing	2	SRR3439471	SRR3439471	NCBI Sequence Read Archive	SRX1725662	https://www.ncbi.nlm.nih.gov/sra/SRX1725662	Quantification and processing	GSM2257301	Gene Expression Omnibus	GSE85066	https://www.ncbi.nlm.nih.gov/geo/query/acc.cgi?acc=GSE85066	Quantification and processing	SD_bulkRNA_DE_annotated.csv	figshare	doi:10.6084/m9.figshare.3842835	https://dx.doi.org/10.6084/m9.figshare.3842835	paraxial mesoderm
DLLpPXM_1	Differentiation	RNA extraction, library preparation and sequencing	2	SRR3439472	SRR3439472	NCBI Sequence Read Archive	SRX1725662	https://www.ncbi.nlm.nih.gov/sra/SRX1725662	Quantification and processing	GSM2257301	Gene Expression Omnibus	GSE85066	https://www.ncbi.nlm.nih.gov/geo/query/acc.cgi?acc=GSE85066	Quantification and processing	SD_bulkRNA_DE_annotated.csv	figshare	doi:10.6084/m9.figshare.3842835	https://dx.doi.org/10.6084/m9.figshare.3842835	paraxial mesoderm
DLL1pPXM_2	Differentiation	RNA extraction, library preparation and sequencing	2	SRR3439470	SRR3439470	NCBI Sequence Read Archive	SRX1725662	https://www.ncbi.nlm.nih.gov/sra/SRX1725662	Quantification and processing	GSM2257301	Gene Expression Omnibus	GSE85066	https://www.ncbi.nlm.nih.gov/geo/query/acc.cgi?acc=GSE85066	Quantification and processing	SD_bulkRNA_DE_annotated.csv	figshare	doi:10.6084/m9.figshare.3842835	https://dx.doi.org/10.6084/m9.figshare.3842835	paraxial mesoderm
D2LtM_1	Differentiation	RNA extraction, library preparation and sequencing	3	SRR3439434	SRR3439434	NCBI Sequence Read Archive	SRX1725696	https://www.ncbi.nlm.nih.gov/sra/SRX1725696	Quantification and processing	GSM2257301	Gene Expression Omnibus	GSE85066	https://www.ncbi.nlm.nih.gov/geo/query/acc.cgi?acc=GSE85066	Quantification and processing	SD_bulkRNA_DE_annotated.csv	figshare	doi:10.6084/m9.figshare.3842835	https://dx.doi.org/10.6084/m9.figshare.3842835	lateral plate mesoderm
D2LtM_2	Differentiation	RNA extraction, library preparation and sequencing	3	SRR3439437	SRR3439437	NCBI Sequence Read Archive	SRX1725696	https://www.ncbi.nlm.nih.gov/sra/SRX1725696	Quantification and processing	GSM2257301	Gene Expression Omnibus	GSE85066	https://www.ncbi.nlm.nih.gov/geo/query/acc.cgi?acc=GSE85066	Quantification and processing	SD_bulkRNA_DE_annotated.csv	figshare	doi:10.6084/m9.figshare.3842835	https://dx.doi.org/10.6084/m9.figshare.3842835	lateral plate mesoderm
Smt_1	Differentiation	RNA extraction, library preparation and sequencing	3	SRR3439490	SRR3439490	NCBI Sequence Read Archive	SRX1725688	https://www.ncbi.nlm.nih.gov/sra/SRX1725688	Quantification and processing	GSM2257301	Gene Expression Omnibus	GSE85066	https://www.ncbi.nlm.nih.gov/geo/query/acc.cgi?acc=GSE85066	Quantification and processing	SD_bulkRNA_DE_annotated.csv	figshare	doi:10.6084/m9.figshare.3842835	https://dx.doi.org/10.6084/m9.figshare.3842835	somite
Smt_2	Differentiation	RNA extraction, library preparation and sequencing	3	SRR3439491	SRR3439491	NCBI Sequence Read Archive	SRX1725688	https://www.ncbi.nlm.nih.gov/sra/SRX1725688	Quantification and processing	GSM2257301	Gene Expression Omnibus	GSE85066	https://www.ncbi.nlm.nih.gov/geo/query/acc.cgi?acc=GSE85066	Quantification and processing	SD_bulkRNA_DE_annotated.csv	figshare	doi:10.6084/m9.figshare.3842835	https://dx.doi.org/10.6084/m9.figshare.3842835	somite
D3EarlySmt_1	Differentiation	RNA extraction, library preparation and sequencing	1	SRR3439438	SRR3439438	NCBI Sequence Read Archive	SRX1725688	https://www.ncbi.nlm.nih.gov/sra/SRX1725688	Quantification and processing	GSM2257301	Gene Expression Omnibus	GSE85066	https://www.ncbi.nlm.nih.gov/geo/query/acc.cgi?acc=GSE85066	Quantification and processing	SD_bulkRNA_DE_annotated.csv	figshare	doi:10.6084/m9.figshare.3842835	https://dx.doi.org/10.6084/m9.figshare.3842835	somite
D3EarlySmt_2	Differentiation	RNA extraction, library preparation and sequencing	1	SRR3439440	SRR3439440	NCBI Sequence Read Archive	SRX1725688	https://www.ncbi.nlm.nih.gov/sra/SRX1725688	Quantification and processing	GSM2257301	Gene Expression Omnibus	GSE85066	https://www.ncbi.nlm.nih.gov/geo/query/acc.cgi?acc=GSE85066	Quantification and processing	SD_bulkRNA_DE_annotated.csv	figshare	doi:10.6084/m9.figshare.3842835	https://dx.doi.org/10.6084/m9.figshare.3842835	somite
Smt_4	Differentiation	RNA extraction, library preparation and sequencing	3	SRR3439494	SRR3439494	NCBI Sequence Read Archive	SRX1725688	https://www.ncbi.nlm.nih.gov/sra/SRX1725688	Quantification and processing	GSM2257301	Gene Expression Omnibus	GSE85066	https://www.ncbi.nlm.nih.gov/geo/query/acc.cgi?acc=GSE85066	Quantification and processing	SD_bulkRNA_DE_annotated.csv	figshare	doi:10.6084/m9.figshare.3842835	https://dx.doi.org/10.6084/m9.figshare.3842835	somite
Smt_3	Differentiation	RNA extraction, library preparation and sequencing	3	SRR3439493	SRR3439493	NCBI Sequence Read Archive	SRX1725688	https://www.ncbi.nlm.nih.gov/sra/SRX1725688	Quantification and processing	GSM2257301	Gene Expression Omnibus	GSE85066	https://www.ncbi.nlm.nih.gov/geo/query/acc.cgi?acc=GSE85066	Quantification and processing	SD_bulkRNA_DE_annotated.csv	figshare	doi:10.6084/m9.figshare.3842835	https://dx.doi.org/10.6084/m9.figshare.3842835	somite
D3GARPpCrdcM_1	Differentiation	RNA extraction, library preparation and sequencing	2	SRR3439441	SRR3439441	NCBI Sequence Read Archive	SRX1725698	https://www.ncbi.nlm.nih.gov/sra/SRX1725698	Quantification and processing	GSM2257301	Gene Expression Omnibus	GSE85066	https://www.ncbi.nlm.nih.gov/geo/query/acc.cgi?acc=GSE85066	Quantification and processing	SD_bulkRNA_DE_annotated.csv	figshare	doi:10.6084/m9.figshare.3842835	https://dx.doi.org/10.6084/m9.figshare.3842835	cardiogenic mesoderm
D3GARPpCrdcM_2	Differentiation	RNA extraction, library preparation and sequencing	2	SRR3439442	SRR3439442	NCBI Sequence Read Archive	SRX1725698	https://www.ncbi.nlm.nih.gov/sra/SRX1725698	Quantification and processing	GSM2257301	Gene Expression Omnibus	GSE85066	https://www.ncbi.nlm.nih.gov/geo/query/acc.cgi?acc=GSE85066	Quantification and processing	SD_bulkRNA_DE_annotated.csv	figshare	doi:10.6084/m9.figshare.3842835	https://dx.doi.org/10.6084/m9.figshare.3842835	cardiogenic mesoderm
Drmmtm_1	Differentiation	RNA extraction, library preparation and sequencing	1	SRR3439474	SRR3439474	NCBI Sequence Read Archive	SRX1725691	https://www.ncbi.nlm.nih.gov/sra/SRX1725691	Quantification and processing	GSM2257301	Gene Expression Omnibus	GSE85066	https://www.ncbi.nlm.nih.gov/geo/query/acc.cgi?acc=GSE85066	Quantification and processing	SD_bulkRNA_DE_annotated.csv	figshare	doi:10.6084/m9.figshare.3842835	https://dx.doi.org/10.6084/m9.figshare.3842835	dermomyotome
Drmmtm_2	Differentiation	RNA extraction, library preparation and sequencing	1	SRR3439475	SRR3439475	NCBI Sequence Read Archive	SRX1725691	https://www.ncbi.nlm.nih.gov/sra/SRX1725691	Quantification and processing	GSM2257301	Gene Expression Omnibus	GSE85066	https://www.ncbi.nlm.nih.gov/geo/query/acc.cgi?acc=GSE85066	Quantification and processing	SD_bulkRNA_DE_annotated.csv	figshare	doi:10.6084/m9.figshare.3842835	https://dx.doi.org/10.6084/m9.figshare.3842835	dermomyotome
D5CentralDrmmtm	Differentiation	RNA extraction, library preparation and sequencing	3	SRR3439443	SRR3439443	NCBI Sequence Read Archive	SRX1725693	https://www.ncbi.nlm.nih.gov/sra/SRX1725693	Quantification and processing	GSM2257301	Gene Expression Omnibus	GSE85066	https://www.ncbi.nlm.nih.gov/geo/query/acc.cgi?acc=GSE85066	Quantification and processing	SD_bulkRNA_DE_annotated.csv	figshare	doi:10.6084/m9.figshare.3842835	https://dx.doi.org/10.6084/m9.figshare.3842835	dermomyotome
Drmmtm_3	Differentiation	RNA extraction, library preparation and sequencing	2	SRR3439476	SRR3439476	NCBI Sequence Read Archive	SRX1725691	https://www.ncbi.nlm.nih.gov/sra/SRX1725691	Quantification and processing	GSM2257301	Gene Expression Omnibus	GSE85066	https://www.ncbi.nlm.nih.gov/geo/query/acc.cgi?acc=GSE85066	Quantification and processing	SD_bulkRNA_DE_annotated.csv	figshare	doi:10.6084/m9.figshare.3842835	https://dx.doi.org/10.6084/m9.figshare.3842835	dermomyotome
Sclrtm_1	Differentiation	RNA extraction, library preparation and sequencing	1	SRR3439488	SRR3439488	NCBI Sequence Read Archive	SRX1725689	https://www.ncbi.nlm.nih.gov/sra/SRX1725689	Quantification and processing	GSM2257301	Gene Expression Omnibus	GSE85066	https://www.ncbi.nlm.nih.gov/geo/query/acc.cgi?acc=GSE85066	Quantification and processing	SD_bulkRNA_DE_annotated.csv	figshare	doi:10.6084/m9.figshare.3842835	https://dx.doi.org/10.6084/m9.figshare.3842835	sclerotome
Sclrtm_2	Differentiation	RNA extraction, library preparation and sequencing	1	SRR3439489	SRR3439489	NCBI Sequence Read Archive	SRX1725689	https://www.ncbi.nlm.nih.gov/sra/SRX1725689	Quantification and processing	GSM2257301	Gene Expression Omnibus	GSE85066	https://www.ncbi.nlm.nih.gov/geo/query/acc.cgi?acc=GSE85066	Quantification and processing	SD_bulkRNA_DE_annotated.csv	figshare	doi:10.6084/m9.figshare.3842835	https://dx.doi.org/10.6084/m9.figshare.3842835	sclerotome
D6PDGFRApSclrtm_1	Differentiation	RNA extraction, library preparation and sequencing	3	SRR3439456	SRR3439456	NCBI Sequence Read Archive	SRX1725689	https://www.ncbi.nlm.nih.gov/sra/SRX1725689	Quantification and processing	GSM2257301	Gene Expression Omnibus	GSE85066	https://www.ncbi.nlm.nih.gov/geo/query/acc.cgi?acc=GSE85066	Quantification and processing	SD_bulkRNA_DE_annotated.csv	figshare	doi:10.6084/m9.figshare.3842835	https://dx.doi.org/10.6084/m9.figshare.3842835	sclerotome
