# Supplementary material for: An atlas of transcriptional, chromatin accessibility, and surface marker changes in human mesoderm development
Source: Sci Data. 2016 Dec 20;3:160109. doi: 10.1038/sdata.2016.109 (PMC5170597; doi:10.1038/sdata.2016.109)
Supplement: Supplementary file 1 [file sdata2016109-isa1.zip › a_singlecell_Kundaje.txt]

Sample Name	Protocol REF	Protocol REF	Protocol REF	Comment[number of runs]	Assay Name	Raw Data File	Comment[Data Repository]	Comment[Data Record Accession]	Comment[Data Record URI]	Protocol REF	Derived Data File	Comment[Data Repository]	Comment[Data Record Accession]	Comment[Data Record URI]	Factor Value[cell]
SRS1411195			Library preparation and sequencing	77	SRX1977195	SRX1977195	NCBI Sequence Read Archive	SRX1977195	https://www.ncbi.nlm.nih.gov/sra/SRX1977195	Quantification and processing	GSM2257302	Gene Expression Omnibus	GSE85066	https://www.ncbi.nlm.nih.gov/geo/query/acc.cgi?acc=GSE85066	multiple
SRS1411195	Differentiation	Single-cell capture	Library preparation and sequencing	64	SRX1977196	SRX1977196	NCBI Sequence Read Archive	SRX1977196	https://www.ncbi.nlm.nih.gov/sra/SRX1977196	Quantification and processing	GSM2257302	Gene Expression Omnibus	GSE85066	https://www.ncbi.nlm.nih.gov/geo/query/acc.cgi?acc=GSE85066	multiple
SRS1411195	Differentiation	Single-cell capture	Library preparation and sequencing	60	SRX1977197	SRX1977197	NCBI Sequence Read Archive	SRX1977197	https://www.ncbi.nlm.nih.gov/sra/SRX1977197	Quantification and processing	GSM2257302	Gene Expression Omnibus	GSE85066	https://www.ncbi.nlm.nih.gov/geo/query/acc.cgi?acc=GSE85066	multiple
SRS1411195	Differentiation	Single-cell capture	Library preparation and sequencing	75	SRX1977198	SRX1977198	NCBI Sequence Read Archive	SRX1977198	https://www.ncbi.nlm.nih.gov/sra/SRX1977198	Quantification and processing	GSM2257302	Gene Expression Omnibus	GSE85066	https://www.ncbi.nlm.nih.gov/geo/query/acc.cgi?acc=GSE85066	multiple
SRS1411195	Differentiation	Single-cell capture	Library preparation and sequencing	55	SRX1977202	SRX1977202	NCBI Sequence Read Archive	SRX1977202	https://www.ncbi.nlm.nih.gov/sra/SRX1977202	Quantification and processing	GSM2257302	Gene Expression Omnibus	GSE85066	https://www.ncbi.nlm.nih.gov/geo/query/acc.cgi?acc=GSE85066	multiple
SRS1411195	Differentiation	Single-cell capture	Library preparation and sequencing	87	SRX1977204	SRX1977204	NCBI Sequence Read Archive	SRX1977204	https://www.ncbi.nlm.nih.gov/sra/SRX1977204	Quantification and processing	GSM2257302	Gene Expression Omnibus	GSE85066	https://www.ncbi.nlm.nih.gov/geo/query/acc.cgi?acc=GSE85066	multiple
SRS1411195	Differentiation	Single-cell capture	Library preparation and sequencing	45	SRX1977199	SRX1977199	NCBI Sequence Read Archive	SRX1977199	https://www.ncbi.nlm.nih.gov/sra/SRX1977199	Quantification and processing	GSM2257302	Gene Expression Omnibus	GSE85066	https://www.ncbi.nlm.nih.gov/geo/query/acc.cgi?acc=GSE85066	multiple
SRS1411195	Differentiation	Single-cell capture	Library preparation and sequencing	52	SRX1977203	SRX1977203	NCBI Sequence Read Archive	SRX1977203	https://www.ncbi.nlm.nih.gov/sra/SRX1977203	Quantification and processing	GSM2257302	Gene Expression Omnibus	GSE85066	https://www.ncbi.nlm.nih.gov/geo/query/acc.cgi?acc=GSE85066	multiple
SRS1411195	Differentiation	Single-cell capture	Library preparation and sequencing	67	SRX1977201	SRX1977201	NCBI Sequence Read Archive	SRX1977201	https://www.ncbi.nlm.nih.gov/sra/SRX1977201	Quantification and processing	GSM2257302	Gene Expression Omnibus	GSE85066	https://www.ncbi.nlm.nih.gov/geo/query/acc.cgi?acc=GSE85066	multiple
SRS1411195	Differentiation	Single-cell capture	Library preparation and sequencing	69	SRX1977200	SRX1977200	NCBI Sequence Read Archive	SRX1977200	https://www.ncbi.nlm.nih.gov/sra/SRX1977200	Quantification and processing	GSM2257302	Gene Expression Omnibus	GSE85066	https://www.ncbi.nlm.nih.gov/geo/query/acc.cgi?acc=GSE85066	multiple
