# Supplementary material for: An atlas of transcriptional, chromatin accessibility, and surface marker changes in human mesoderm development
Source: Sci Data. 2016 Dec 20;3:160109. doi: 10.1038/sdata.2016.109 (PMC5170597; doi:10.1038/sdata.2016.109)
Supplement: Supplementary file 1 [file sdata2016109-isa1.zip › a_ATAC_Kundaje.txt]

Sample Name	Protocol REF	Protocol REF	Protocol REF	Assay Name	Raw Data File	Comment[Data Repository]	Comment[Data Record Accession]	Comment[Data Record URI]	Protocol REF	Derived Data File	Comment[Data Repository]	Comment[Data Record Accession]	Comment[Data Record URI]	Protocol REF	Derived Data File	Comment[Data Repository]	Comment[Data Record Accession]	Comment[Data Record URI]	Factor Value[tissue]	Factor Value[cell]
H7_hESC_ATAC1		Nuclei isolation	Library preparation and sequencing	SRR3689759	SRR3689759	NCBI Sequence Read Archive	SRX1960046	https://www.ncbi.nlm.nih.gov/sra/SRX1960046	Quantification and processing	GSM2257291	Gene Expression Omnibus	GSE85066	https://www.ncbi.nlm.nih.gov/geo/query/acc.cgi?acc=GSE85066	Quantification and processing	ATAC_seq_qc.tar.gz	figshare	doi:10.6084/m9.figshare.3507167.v2	https://dx.doi.org/10.6084/m9.figshare.3507167.v2		embryonic stem cell
H7_hESC_ATAC2		Nuclei isolation	Library preparation and sequencing	SRR3689760	SRR3689760	NCBI Sequence Read Archive	SRX1960046	https://www.ncbi.nlm.nih.gov/sra/SRX1960046	Quantification and processing	GSM2257291	Gene Expression Omnibus	GSE85066	https://www.ncbi.nlm.nih.gov/geo/query/acc.cgi?acc=GSE85066	Quantification and processing	ATAC_seq_qc.tar.gz	figshare	doi:10.6084/m9.figshare.3507167.v2	https://dx.doi.org/10.6084/m9.figshare.3507167.v2		embryonic stem cell
APS_ATAC3	Differentiation	Nuclei isolation	Library preparation and sequencing	SRR3689761	SRR3689761	NCBI Sequence Read Archive	SRX1960047	https://www.ncbi.nlm.nih.gov/sra/SRX1960047	Quantification and processing	GSM2257292	Gene Expression Omnibus	GSE85066	https://www.ncbi.nlm.nih.gov/geo/query/acc.cgi?acc=GSE85066	Quantification and processing	ATAC_seq_qc.tar.gz	figshare	doi:10.6084/m9.figshare.3507167.v2	https://dx.doi.org/10.6084/m9.figshare.3507167.v2	primitive streak
APS_ATAC4	Differentiation	Nuclei isolation	Library preparation and sequencing	SRR3689762	SRR3689762	NCBI Sequence Read Archive	SRX1960047	https://www.ncbi.nlm.nih.gov/sra/SRX1960047	Quantification and processing	GSM2257292	Gene Expression Omnibus	GSE85066	https://www.ncbi.nlm.nih.gov/geo/query/acc.cgi?acc=GSE85066	Quantification and processing	ATAC_seq_qc.tar.gz	figshare	doi:10.6084/m9.figshare.3507167.v2	https://dx.doi.org/10.6084/m9.figshare.3507167.v2	primitive streak
MPS_ATAC5	Differentiation	Nuclei isolation	Library preparation and sequencing	SRR3689763	SRR3689763	NCBI Sequence Read Archive	SRX1960048	https://www.ncbi.nlm.nih.gov/sra/SRX1960048	Quantification and processing	GSM2257293	Gene Expression Omnibus	GSE85066	https://www.ncbi.nlm.nih.gov/geo/query/acc.cgi?acc=GSE85066	Quantification and processing	ATAC_seq_qc.tar.gz	figshare	doi:10.6084/m9.figshare.3507167.v2	https://dx.doi.org/10.6084/m9.figshare.3507167.v2	primitive streak
MPS_ATAC6	Differentiation	Nuclei isolation	Library preparation and sequencing	SRR3689764	SRR3689764	NCBI Sequence Read Archive	SRX1960048	https://www.ncbi.nlm.nih.gov/sra/SRX1960048	Quantification and processing	GSM2257293	Gene Expression Omnibus	GSE85066	https://www.ncbi.nlm.nih.gov/geo/query/acc.cgi?acc=GSE85066	Quantification and processing	ATAC_seq_qc.tar.gz	figshare	doi:10.6084/m9.figshare.3507167.v2	https://dx.doi.org/10.6084/m9.figshare.3507167.v2	primitive streak
DLL1pPXm_ATAC7	Differentiation	Nuclei isolation	Library preparation and sequencing	SRR3689781	SRR3689781	NCBI Sequence Read Archive	SRX1960049	https://www.ncbi.nlm.nih.gov/sra/SRX1960049	Quantification and processing	GSM2257294	Gene Expression Omnibus	GSE85066	https://www.ncbi.nlm.nih.gov/geo/query/acc.cgi?acc=GSE85066	Quantification and processing	ATAC_seq_qc.tar.gz	figshare	doi:10.6084/m9.figshare.3507167.v2	https://dx.doi.org/10.6084/m9.figshare.3507167.v2	paraxial mesoderm
DLL1pPXm_ATAC8	Differentiation	Nuclei isolation	Library preparation and sequencing	SRR3689915	SRR3689915	NCBI Sequence Read Archive	SRX1960049	https://www.ncbi.nlm.nih.gov/sra/SRX1960049	Quantification and processing	GSM2257294	Gene Expression Omnibus	GSE85066	https://www.ncbi.nlm.nih.gov/geo/query/acc.cgi?acc=GSE85066	Quantification and processing	ATAC_seq_qc.tar.gz	figshare	doi:10.6084/m9.figshare.3507167.v2	https://dx.doi.org/10.6084/m9.figshare.3507167.v2	paraxial mesoderm
D2Ltm_ATAC10	Differentiation	Nuclei isolation	Library preparation and sequencing	SRR3689918	SRR3689918	NCBI Sequence Read Archive	SRX1960053	https://www.ncbi.nlm.nih.gov/sra/SRX1960053	Quantification and processing	GSM2257298	Gene Expression Omnibus	GSE85066	https://www.ncbi.nlm.nih.gov/geo/query/acc.cgi?acc=GSE85066	Quantification and processing	ATAC_seq_qc.tar.gz	figshare	doi:10.6084/m9.figshare.3507167.v2	https://dx.doi.org/10.6084/m9.figshare.3507167.v2	lateral plate mesoderm
D2Ltm_ATAC9	Differentiation	Nuclei isolation	Library preparation and sequencing	SRR3689916	SRR3689916	NCBI Sequence Read Archive	SRX1960053	https://www.ncbi.nlm.nih.gov/sra/SRX1960053	Quantification and processing	GSM2257298	Gene Expression Omnibus	GSE85066	https://www.ncbi.nlm.nih.gov/geo/query/acc.cgi?acc=GSE85066	Quantification and processing	ATAC_seq_qc.tar.gz	figshare	doi:10.6084/m9.figshare.3507167.v2	https://dx.doi.org/10.6084/m9.figshare.3507167.v2	lateral plate mesoderm
Smtmrs_ATAC21	Differentiation	Nuclei isolation	Library preparation and sequencing	SRR3689991	SRR3689991	NCBI Sequence Read Archive	SRX1960055	https://www.ncbi.nlm.nih.gov/sra/SRX1960055	Quantification and processing	GSM2257300	Gene Expression Omnibus	GSE85066	https://www.ncbi.nlm.nih.gov/geo/query/acc.cgi?acc=GSE85066	Quantification and processing	ATAC_seq_qc.tar.gz	figshare	doi:10.6084/m9.figshare.3507167.v2	https://dx.doi.org/10.6084/m9.figshare.3507167.v2	somite
Smtmrs_ATAC22	Differentiation	Nuclei isolation	Library preparation and sequencing	SRR3690220	SRR3690220	NCBI Sequence Read Archive	SRX1960055	https://www.ncbi.nlm.nih.gov/sra/SRX1960055	Quantification and processing	GSM2257300	Gene Expression Omnibus	GSE85066	https://www.ncbi.nlm.nih.gov/geo/query/acc.cgi?acc=GSE85066	Quantification and processing	ATAC_seq_qc.tar.gz	figshare	doi:10.6084/m9.figshare.3507167.v2	https://dx.doi.org/10.6084/m9.figshare.3507167.v2	somite
ESMT_ATAC13	Differentiation	Nuclei isolation	Library preparation and sequencing	SRR3689931	SRR3689931	NCBI Sequence Read Archive	SRX1960050	https://www.ncbi.nlm.nih.gov/sra/SRX1960050	Quantification and processing	GSM2257295	Gene Expression Omnibus	GSE85066	https://www.ncbi.nlm.nih.gov/geo/query/acc.cgi?acc=GSE85066	Quantification and processing	ATAC_seq_qc.tar.gz	figshare	doi:10.6084/m9.figshare.3507167.v2	https://dx.doi.org/10.6084/m9.figshare.3507167.v2	somite
ESMT_ATAC14	Differentiation	Nuclei isolation	Library preparation and sequencing	SRR3689932	SRR3689932	NCBI Sequence Read Archive	SRX1960050	https://www.ncbi.nlm.nih.gov/sra/SRX1960050	Quantification and processing	GSM2257295	Gene Expression Omnibus	GSE85066	https://www.ncbi.nlm.nih.gov/geo/query/acc.cgi?acc=GSE85066	Quantification and processing	ATAC_seq_qc.tar.gz	figshare	doi:10.6084/m9.figshare.3507167.v2	https://dx.doi.org/10.6084/m9.figshare.3507167.v2	somite
D3CrdcM_ATAC15	Differentiation	Nuclei isolation	Library preparation and sequencing	SRR3689933	SRR3689933	NCBI Sequence Read Archive	SRX1960054	https://www.ncbi.nlm.nih.gov/sra/SRX1960054	Quantification and processing	GSM2257299	Gene Expression Omnibus	GSE85066	https://www.ncbi.nlm.nih.gov/geo/query/acc.cgi?acc=GSE85066	Quantification and processing	ATAC_seq_qc.tar.gz	figshare	doi:10.6084/m9.figshare.3507167.v2	https://dx.doi.org/10.6084/m9.figshare.3507167.v2	cardiogenic mesoderm
D3CrdcM_ATAC16	Differentiation	Nuclei isolation	Library preparation and sequencing	SRR3689934	SRR3689934	NCBI Sequence Read Archive	SRX1960054	https://www.ncbi.nlm.nih.gov/sra/SRX1960054	Quantification and processing	GSM2257299	Gene Expression Omnibus	GSE85066	https://www.ncbi.nlm.nih.gov/geo/query/acc.cgi?acc=GSE85066	Quantification and processing	ATAC_seq_qc.tar.gz	figshare	doi:10.6084/m9.figshare.3507167.v2	https://dx.doi.org/10.6084/m9.figshare.3507167.v2	cardiogenic mesoderm
Drmmtm_ATAC19	Differentiation	Nuclei isolation	Library preparation and sequencing	SRR3689935	SRR3689935	NCBI Sequence Read Archive	SRX1960052	https://www.ncbi.nlm.nih.gov/sra/SRX1960052	Quantification and processing	GSM2257297	Gene Expression Omnibus	GSE85066	https://www.ncbi.nlm.nih.gov/geo/query/acc.cgi?acc=GSE85066	Quantification and processing	ATAC_seq_qc.tar.gz	figshare	doi:10.6084/m9.figshare.3507167.v2	https://dx.doi.org/10.6084/m9.figshare.3507167.v2	dermomyotome
Drmmtm_ATAC20	Differentiation	Nuclei isolation	Library preparation and sequencing	SRR3689936	SRR3689936	NCBI Sequence Read Archive	SRX1960052	https://www.ncbi.nlm.nih.gov/sra/SRX1960052	Quantification and processing	GSM2257297	Gene Expression Omnibus	GSE85066	https://www.ncbi.nlm.nih.gov/geo/query/acc.cgi?acc=GSE85066	Quantification and processing	ATAC_seq_qc.tar.gz	figshare	doi:10.6084/m9.figshare.3507167.v2	https://dx.doi.org/10.6084/m9.figshare.3507167.v2	dermomyotome
D6Sclrtm_ATAC11	Differentiation	Nuclei isolation	Library preparation and sequencing	SRR3689921	SRR3689921	NCBI Sequence Read Archive	SRX1960051	https://www.ncbi.nlm.nih.gov/sra/SRX1960051	Quantification and processing	GSM2257296	Gene Expression Omnibus	GSE85066	https://www.ncbi.nlm.nih.gov/geo/query/acc.cgi?acc=GSE85066	Quantification and processing	ATAC_seq_qc.tar.gz	figshare	doi:10.6084/m9.figshare.3507167.v2	https://dx.doi.org/10.6084/m9.figshare.3507167.v2	sclerotome
D6Sclrtm_ATAC12	Differentiation	Nuclei isolation	Library preparation and sequencing	SRR3689923	SRR3689923	NCBI Sequence Read Archive	SRX1960051	https://www.ncbi.nlm.nih.gov/sra/SRX1960051	Quantification and processing	GSM2257296	Gene Expression Omnibus	GSE85066	https://www.ncbi.nlm.nih.gov/geo/query/acc.cgi?acc=GSE85066	Quantification and processing	ATAC_seq_qc.tar.gz	figshare	doi:10.6084/m9.figshare.3507167.v2	https://dx.doi.org/10.6084/m9.figshare.3507167.v2	sclerotome
