# Supplementary material for: An atlas of transcriptional, chromatin accessibility, and surface marker changes in human mesoderm development
Source: Sci Data. 2016 Dec 20;3:160109. doi: 10.1038/sdata.2016.109 (PMC5170597; doi:10.1038/sdata.2016.109)
Supplement: Supplementary file 1 [file sdata2016109-isa1.zip › a_markers_Kundaje.txt]

Sample Name	Protocol REF	Protocol REF	Assay Name	Raw Data File	Comment[Data Repository]	Comment[Data Record Accession]	Comment[Data Record URI]	Factor Value[tissue]	Factor Value[cell]
H7 hESC		Surface marker screening	H7 hESC	surface_markers.csv	figshare	doi:10.6084/m9.figshare.3505817.v3	https://dx.doi.org/10.6084/m9.figshare.3505817.v3		embryonic stem cell
Ant Primitive Streak	Differentiation	Surface marker screening	Ant Primitive Streak	surface_markers.csv	figshare	doi:10.6084/m9.figshare.3505817.v3	https://dx.doi.org/10.6084/m9.figshare.3505817.v3	primitive streak
Paraxial Mesoderm	Differentiation	Surface marker screening	Paraxial Mesoderm	surface_markers.csv	figshare	doi:10.6084/m9.figshare.3505817.v3	https://dx.doi.org/10.6084/m9.figshare.3505817.v3	paraxial mesoderm
Cardiac Mesoderm	Differentiation	Surface marker screening	Cardiac Mesoderm	surface_markers.csv	figshare	doi:10.6084/m9.figshare.3505817.v3	https://dx.doi.org/10.6084/m9.figshare.3505817.v3	cardiogenic mesoderm
Early Somite	Differentiation	Surface marker screening	Early Somite	surface_markers.csv	figshare	doi:10.6084/m9.figshare.3505817.v3	https://dx.doi.org/10.6084/m9.figshare.3505817.v3	somite
Dermomyotome	Differentiation	Surface marker screening	Dermomyotome	surface_markers.csv	figshare	doi:10.6084/m9.figshare.3505817.v3	https://dx.doi.org/10.6084/m9.figshare.3505817.v3	dermomyotome
Sclerotome	Differentiation	Surface marker screening	Sclerotome	surface_markers.csv	figshare	doi:10.6084/m9.figshare.3505817.v3	https://dx.doi.org/10.6084/m9.figshare.3505817.v3	sclerotome
